# Supplementary material for: Illustrations of Coping and Mental Well-Being of Adolescents Living with HIV in Cape Town, South Africa During COVID: A Photovoice Study
Source: Int J Environ Res Public Health. 2024 Nov 14;21(11):1517. doi: 10.3390/ijerph21111517 (PMC11593735; doi:10.3390/ijerph21111517)
Supplement: Supplementary file 1 [file ijerph-21-01517-s001.zip]

Archive with 1 entries (1 files):
- ijerph-3268095-supplementary.pdf
